# Supplementary material for: Precursor-Directed Biosynthesis Mediated Amplification of Minor Aza Phenylpropanoid Piperazines in an Australian Marine Fish-Gut-Derived Fungus, Chrysosporium sp. CMB-F214
Source: Mar Drugs. 2021 Aug 25;19(9):478. doi: 10.3390/md19090478 (PMC8472109; doi:10.3390/md19090478)
Supplement: Supplementary file 1 [file marinedrugs-19-00478-s001.zip]

Archive with 1 entries (1 files):
- marinedrugs-1354283-supplementary.pdf
